# Supplementary material for: Genome Analysis and Potential Ecological Functions of Members of the Genus Ensifer from Subsurface Environments and Description of Ensifer oleiphilus sp. nov
Source: Microorganisms. 2023 Sep 14;11(9):2314. doi: 10.3390/microorganisms11092314 (PMC10538136; doi:10.3390/microorganisms11092314)
Supplement: Supplementary file 1 [file microorganisms-11-02314-s001.zip]

Archive with 1 entries (1 files):
- microorganisms-2548101-supplementary.pdf
